# Supplementary material for: Key Factors Driving Portuguese Individuals to Use Food Supplements—Findings from a Cross-Sectional Study
Source: Foods. 2025 Mar 5;14(5):884. doi: 10.3390/foods14050884 (PMC11899158; doi:10.3390/foods14050884)
Supplement: Supplementary file 1 [file foods-14-00884-s001.zip]

Archive with 1 entries (1 files):
- foods-3475864-supplementary.pdf
